# Supplementary material for: Quantifying diversity and growth form distribution of scleractinian corals, in Mangrove Bay, El Qoseir, Egypt
Source: Biodivers Data J. 2025 Jan 23;13:e134282. doi: 10.3897/BDJ.13.e134282 (PMC11783089; doi:10.3897/BDJ.13.e134282)
Supplement: XML Treatment for Favites rotundata [file BDJ.13.e134282-treatment56.xml]

<!DOCTYPE tp:taxon-treatment
  PUBLIC "-//TaxonX//DTD Taxonomic Treatment Publishing DTD v0 20100105//EN" "tax-treatment-NSO.dtd">
<tp:taxon-treatment xmlns:tp="http://www.plazi.org/taxpub"><tp:treatment-meta><mixed-citation publication-type="journal"><person-group><name><surname>Koch</surname><given-names>Theres</given-names></name><name><surname>Ivkić</surname><given-names>Angelina</given-names></name><name><surname>Jones</surname><given-names>Lewis A</given-names></name><name><surname>Scharnhorst</surname><given-names>Victor S</given-names></name><name><surname>Stix</surname><given-names>Constanze M</given-names></name><name><surname>Auer</surname><given-names>Antonia</given-names></name><name><surname>Schöchtner</surname><given-names>Theda</given-names></name><name><surname>Özer</surname><given-names>Gözde</given-names></name><name><surname>Steinwender</surname><given-names>Simon</given-names></name><name><surname>Wallace Daurella</surname><given-names>Joseph</given-names></name><name><surname>Zuschin</surname><given-names>Martin</given-names></name></person-group><article-title>Quantifying diversity and growth form distribution of scleractinian corals, in Mangrove Bay, El Qoseir, Egypt</article-title><source>Biodivers Data J</source><day>23</day><month>01</month><year>2025</year><volume>13</volume><pub-id pub-id-type="doi">10.3897/BDJ.13.e134282</pub-id></mixed-citation></tp:treatment-meta><tp:nomenclature><tp:taxon-name>
              <object-id xmlns:xlink="http://www.w3.org/1999/xlink" content-type="arpha" xlink:type="simple">C44C26C1-8027-5818-AD78-A0E22319700D</object-id>
              <tp:taxon-name-part taxon-name-part-type="genus">Favites</tp:taxon-name-part>
              <tp:taxon-name-part taxon-name-part-type="species">rotundata</tp:taxon-name-part>
            </tp:taxon-name><tp:taxon-authority>Veron, Pichon &amp; Wijsman-Best, 1977</tp:taxon-authority></tp:nomenclature><tp:treatment-sec sec-type="materials"><title>Materials</title><list list-type="alpha-lower" list-content="occurrences"><list-item><p><bold>Type status:</bold> <named-content xmlns:xlink="http://www.w3.org/1999/xlink" content-type="dwc:typeStatus" xlink:type="simple">Other material</named-content>. <bold>Occurrence:</bold> occurrenceRemarks: <named-content xmlns:xlink="http://www.w3.org/1999/xlink" content-type="dwc:occurrenceRemarks" xlink:type="simple">Observed and photographed on a current-exposed deeper reef slope</named-content>; occurrenceStatus: <named-content xmlns:xlink="http://www.w3.org/1999/xlink" content-type="dwc:occurrenceStatus" xlink:type="simple">present</named-content>; occurrenceID: <named-content xmlns:xlink="http://www.w3.org/1999/xlink" content-type="dwc:occurrenceID" xlink:type="simple">044870A2-EEE6-59D6-8AB5-DB3A747D07D7</named-content>; <bold>Taxon:</bold> scientificNameID: <named-content xmlns:xlink="http://www.w3.org/1999/xlink" content-type="dwc:scientificNameID" xlink:type="simple">urn:lsid:marinespecies.org:taxname:207445</named-content>; scientificName: <named-content xmlns:xlink="http://www.w3.org/1999/xlink" content-type="dwc:scientificName" xlink:type="simple"><italic><tp:taxon-name><tp:taxon-name-part taxon-name-part-type="genus" reg="Favites">Favites</tp:taxon-name-part><tp:taxon-name-part taxon-name-part-type="species" reg="rotundata">rotundata</tp:taxon-name-part></tp:taxon-name></italic></named-content>; kingdom: <named-content xmlns:xlink="http://www.w3.org/1999/xlink" content-type="dwc:kingdom" xlink:type="simple"><tp:taxon-name><tp:taxon-name-part taxon-name-part-type="kingdom">Animalia</tp:taxon-name-part></tp:taxon-name></named-content>; phylum: <named-content xmlns:xlink="http://www.w3.org/1999/xlink" content-type="dwc:phylum" xlink:type="simple"><tp:taxon-name><tp:taxon-name-part taxon-name-part-type="phylum">Cnidaria</tp:taxon-name-part></tp:taxon-name></named-content>; class: <named-content xmlns:xlink="http://www.w3.org/1999/xlink" content-type="dwc:class" xlink:type="simple"><tp:taxon-name><tp:taxon-name-part taxon-name-part-type="class">Anthozoa</tp:taxon-name-part></tp:taxon-name></named-content>; taxonRank: <named-content xmlns:xlink="http://www.w3.org/1999/xlink" content-type="dwc:taxonRank" xlink:type="simple">Species</named-content>; <bold>Location:</bold> continent: <named-content xmlns:xlink="http://www.w3.org/1999/xlink" content-type="dwc:continent" xlink:type="simple">Africa</named-content>; waterBody: <named-content xmlns:xlink="http://www.w3.org/1999/xlink" content-type="dwc:waterBody" xlink:type="simple">Red Sea</named-content>; country: <named-content xmlns:xlink="http://www.w3.org/1999/xlink" content-type="dwc:country" xlink:type="simple">Egypt</named-content>; stateProvince: <named-content xmlns:xlink="http://www.w3.org/1999/xlink" content-type="dwc:stateProvince" xlink:type="simple">Muhafazah al Bahr al Ahmar</named-content>; locality: <named-content xmlns:xlink="http://www.w3.org/1999/xlink" content-type="dwc:locality" xlink:type="simple">Current-exposed coral reef located on the coastline of Egypt (Mangrove Bay), 29 km south of the coastal city of El Qoseir</named-content>; minimumDepthInMeters: <named-content xmlns:xlink="http://www.w3.org/1999/xlink" content-type="dwc:minimumDepthInMeters" xlink:type="simple">8.5</named-content>; maximumDepthInMeters: <named-content xmlns:xlink="http://www.w3.org/1999/xlink" content-type="dwc:maximumDepthInMeters" xlink:type="simple">8.8</named-content>; verbatimLatitude: <named-content xmlns:xlink="http://www.w3.org/1999/xlink" content-type="dwc:verbatimLatitude" xlink:type="simple">N25°52.209′</named-content>; verbatimLongitude: <named-content xmlns:xlink="http://www.w3.org/1999/xlink" content-type="dwc:verbatimLongitude" xlink:type="simple">E034°25.181′</named-content>; decimalLatitude: <named-content xmlns:xlink="http://www.w3.org/1999/xlink" content-type="dwc:decimalLatitude" xlink:type="simple">25.87015</named-content>; decimalLongitude: <named-content xmlns:xlink="http://www.w3.org/1999/xlink" content-type="dwc:decimalLongitude" xlink:type="simple">34.4196833</named-content>; geodeticDatum: <named-content xmlns:xlink="http://www.w3.org/1999/xlink" content-type="dwc:geodeticDatum" xlink:type="simple">WGS84</named-content>; <bold>Event:</bold> samplingEffort: <named-content xmlns:xlink="http://www.w3.org/1999/xlink" content-type="dwc:samplingEffort" xlink:type="simple">3 x 20 m Line Intercept Transects</named-content>; eventDate: <named-content xmlns:xlink="http://www.w3.org/1999/xlink" content-type="dwc:eventDate" xlink:type="simple">22-10-2023</named-content>; year: <named-content xmlns:xlink="http://www.w3.org/1999/xlink" content-type="dwc:year" xlink:type="simple">2023</named-content>; habitat: <named-content xmlns:xlink="http://www.w3.org/1999/xlink" content-type="dwc:habitat" xlink:type="simple">current-exposed deeper reef slope</named-content>; <bold>Record Level:</bold> institutionCode: <named-content xmlns:xlink="http://www.w3.org/1999/xlink" content-type="dwc:institutionCode" xlink:type="simple">UNIVIE</named-content>; collectionCode: <named-content xmlns:xlink="http://www.w3.org/1999/xlink" content-type="dwc:collectionCode" xlink:type="simple">Coral_Reef-Mangrove_Bay-Egypt-2023</named-content>; basisOfRecord: <named-content xmlns:xlink="http://www.w3.org/1999/xlink" content-type="dwc:basisOfRecord" xlink:type="simple">HumanObservation</named-content></p></list-item></list></tp:treatment-sec><tp:treatment-sec sec-type="Conservation status"><title>Conservation status</title><p>Near Threatened</p></tp:treatment-sec><tp:treatment-sec sec-type="Notes"><title>Notes</title><p>Fig. <xref ref-type="fig" rid="F11846327">47</xref> .</p></tp:treatment-sec><tp:treatment-sec><!--Section generated to contain objects referenced in tp:taxon-treatment.--><fig id="F11846327" position="float" orientation="portrait"><object-id xmlns:xlink="http://www.w3.org/1999/xlink" content-type="arpha" xlink:type="simple">0535A2EA-D57E-5ED0-9E68-454138FCFD73</object-id><object-id xmlns:xlink="http://www.w3.org/1999/xlink" content-type="doi" xlink:type="simple">10.3897/BDJ.13.e134282.figure47</object-id><label>Figure 47.</label><caption><p>The growth form and appearance of <italic><tp:taxon-name><tp:taxon-name-part taxon-name-part-type="genus" reg="Favites">Favites</tp:taxon-name-part><tp:taxon-name-part taxon-name-part-type="species" reg="rotundata">rotundata</tp:taxon-name-part></tp:taxon-name></italic> in the reef are shown in (<bold>A</bold>), while (<bold>B</bold>) provides a close-up of the colony. Photo credits: Victor Sebastian Scharnhorst.</p></caption><graphic xmlns:xlink="http://www.w3.org/1999/xlink" xlink:href="bdj-13-e134282-g047.png" position="float" id="oo_1096785.png" orientation="portrait" xlink:type="simple"><uri content-type="original_file" xlink:type="simple">https://binary.pensoft.net/fig/1096785</uri></graphic></fig></tp:treatment-sec></tp:taxon-treatment>
